# Supplementary material for: Unveiling IL6R and MYC as Targeting Biomarkers in Imatinib-Resistant Chronic Myeloid Leukemia through Advanced Non-Invasive Apoptosis Detection Sensor Version 2 Detection
Source: Cells. 2024 Apr 2;13(7):616. doi: 10.3390/cells13070616 (PMC11011921; doi:10.3390/cells13070616)
Supplement: Supplementary file 1 [file cells-13-00616-s001.zip]

Archive with 10 entries (10 files):
- Supplementary Figure S1.tif
- Supplementary Figure S2.tif
- Supplementary Figure S3-20231123.tif
- Supplementary Figure S4-20231123.tif
- Supplementary Figure S5-20231127.tif
- Supplementary Figure S6-20231127.tif
- Supplementary Figure S7-20231127.tif
- Supplementary Information S1.xlsx
- Supplementary Information S2.pdf
- Supplementary Table S1.pdf
