# Supplementary material for: Unveiling IL6R and MYC as Targeting Biomarkers in Imatinib-Resistant Chronic Myeloid Leukemia through Advanced Non-Invasive Apoptosis Detection Sensor Version 2 Detection
Source: Cells. 2024 Apr 2;13(7):616. doi: 10.3390/cells13070616 (PMC11011921; doi:10.3390/cells13070616)
Supplement: Supplementary file 1 [file cells-13-00616-s001.zip › Supplementary Information S1.xlsx]

## Sheet: Figure  1C
	C	luciferase	NIADS V1	NIADS V2
GFP	0	0	0	95
NIADS	0	0	92	84
luciferase	0	127	0	0

## Sheet: Figure  1F
	DMSO	0.05	0.1	0.5	1	5	mM
p-ABL	100	7	6	5	10	10
T-ABL	100	104	103	66	121	120
NIADS	100	107	126	140	140	137
c-NIADS	100	254	281	340	435	485
c-PARP	100	629	462	407	349	351
c-caspase3	100	363	394	361	405	388
p21	100	296	312	331	452	497
p27	100	335	303	314	257	247

## Sheet: Figure  1G
	DMSO	0.05	0.1	0.5	1	5	mM
p-ABL	100	67	57	35	33	11
T-ABL	100	105	116	137	170	103
NIADS	100	81	87	74	80	88
c-NIADS	100	77	96	99	131	136
c-PARP	100	96	145	225	226	212
c-caspase3	100	122	128	220	172	199
p21	100	94	85	79	67	76
p27	100	117	119	158	146	177

## Sheet: Figure  2D
	DMSO	0.1	0.5	1	5
p-ABL	100	45	16	16	5
T-ABL	100	100	116	159	156
c-PARP	100	112	157	205	200
c-Caspase3	100	110	108	156	133

## Sheet: Figure  2E
	DMSO	0.1	0.5	1	5
p-ABL	100	101	48	30	12
T-ABL	100	125	130	138	146
c-PARP	100	114	114	136	148
c-Caspase3	100	121	131	125	136

## Sheet: Figure  2F
	DMSO	0.1	0.5	1	5
p-ABL	100	5	2	3	4
T-ABL	100	148	152	172	119
c-PARP	100	368	354	336	321
c-Caspase3	100	339	346	521	447

## Sheet: Figure  2G
	DMSO	0.1	0.5	1	5
p-ABL	100	15	16	14	16
T-ABL	100	94	103	125	130
c-PARP	100	723	680	558	581
c-Caspase3	100	752	710	695	543

## Sheet: Figure  2L
	K562	K562 IR
IL6R	100	368
IL7R	100	299
MYC	100	368

## Sheet: Figure  4B
	DMSO			Imatinib
	C	SC	KO	C	SC	KO
IL6R	100	73	14	100	62	11
c.PARP	100	112	399	100	99	473
c.Caspase3	100	72	321	100	138	437

## Sheet: Figure  4C
	DMSO			Imatinib
	C	SC	KO	C	SC	KO
IL6R	100	106	18	100	97	25
c.PARP	100	108	109	100	106	126
c.Caspase3	100	82	135	100	89	121

[truncated: 3 more sheets: Figure 4D, Figure 5B, Figure 5C]
